# Supplementary material for: Genome-Wide Identification and Characterization of the Potato bHLH Transcription Factor Family
Source: Genes (Basel). 2018 Jan 22;9(1):54. doi: 10.3390/genes9010054 (PMC5793205; doi:10.3390/genes9010054)
Supplement: Supplementary file 1 [file genes-09-00054-s001.zip]

Archive with 8 entries (7 files):
- Supplementary file/
- Supplementary file/Table S1.xlsx
- Supplementary file/Table S2.xlsx
- Supplementary file/Table S3.xlsx
- Supplementary file/Table S4.xlsx
- Supplementary file/Table S5.xlsx
- Supplementary file/Table S6.xlsx
- Supplementary file/Table S7.xlsx
