# Supplementary material for: Genome-Wide Identification and Characterization of the Potato bHLH Transcription Factor Family
Source: Genes (Basel). 2018 Jan 22;9(1):54. doi: 10.3390/genes9010054 (PMC5793205; doi:10.3390/genes9010054)
Supplement: Supplementary file 1 [file genes-09-00054-s001.zip › Supplementary file/Table S1.xlsx]

## Sheet: Sheet1
Table S1 Gene IDs and names of Arabidopsis bHLH proteins
Gene ID	Gene name	Gene ID	Gene name	Gene ID	Gene name	Gene ID	Gene name	Gene ID	Gene name
AT1G01260	*	AT1G59640	AtBPE	AT2G43140	*	AT3G61950	*	AT4G36930	AtSPT
AT1G02340	AtFBI1	AT1G61660	*	AT2G46510	AtAIB	AT3G62090	AtPIF6	AT4G37850	*
AT1G03040	*	AT1G62975	*	AT2G46810	*	AT4G00050	AtUNE10	AT4G38070	*
AT1G05805	AtAKS2	AT1G63650	ATEGL3	AT2G46970	AtPIL1	AT4G00120	AtEDA33	AT5G01310	AtAPTX
AT1G06170	*	AT1G66470	AtRHD6	AT2G47270	AtUPB1	AT4G00480	ATMYC1	AT5G04150	*
AT1G09250	AtAIF4	AT1G68810	AtABS5	AT3G05800	AtAIF1	AT4G00870	*	AT5G09750	AtHEC3
AT1G09530	*	AT1G68920	AtCIL1	AT3G06120	AtMUTE	AT4G01460	*	AT5G10570	*
AT1G10120	AtCIB4	AT1G69010	AtBIM2	AT3G06590	AtAIF2	AT4G02590	AtUNE12	AT5G38860	AtBIM3
AT1G10610	*	AT1G72210	*	AT3G07340	AtCIB3	AT4G05170	*	AT5G41315	AtGL3
AT1G12540	*	AT1G73830	AtBEE3	AT3G17100	AtAIF3	AT4G09180	AtFBH2	AT5G43175	*
AT1G12860	AtICE2	AT2G16910	AtAMS	AT3G19500	*	AT4G09820	ATTT8	AT5G46690	*
AT1G22380	*	AT2G18300	AtHBI1	AT3G19860	*	AT4G14410	*	AT5G46760	AtMYC3
AT1G22490	*	AT2G20180	*	AT3G20640	*	AT4G16430	AtJAM3	AT5G46830	ATNIG1
AT1G25310	AtMEE8	AT2G22750	*	AT3G21330	*	AT4G17880	AtMYC4	AT5G48560	AtCIB2
AT1G25330	AtCES	AT2G22760	*	AT3G22100	*	AT4G21330	AtDYT1	AT5G50010	*
AT1G26260	AtCIB5	AT2G22770	AtNAI1	AT3G23210	*	AT4G21340	AtB70	AT5G50915	*
AT1G27660	*	AT2G24260	AtDROP1	AT3G23690	AtCIL2	AT4G25400	*	AT5G51780	*
AT1G27740	AtRSL4	AT2G28160	*	AT3G24140	AtFMA	AT4G25410	*	AT5G51790	*
AT1G29950	AtSACL3	AT2G31210	*	AT3G25710	ATAIG1	AT4G28790	*	AT5G53210	AtSPCH
AT1G30670	*	AT2G31220	*	AT3G26744	ATICE1	AT4G29100	*	AT5G54680	AtILR3
AT1G31050	*	AT2G34820	*	AT3G47640	AtPYE	AT4G29930	*	AT5G56960	*
AT1G32640	ATMYC2	AT2G40200	*	AT3G50330	AtHEC2	AT4G30180	*	AT5G58010	AtLRL3
AT1G35460	AtCFLAP2	AT2G41130	*	AT3G56770	*	AT4G30980	AtDROP2	AT5G61270	AtPIF7
AT1G49770	AtZOU	AT2G41240	*	AT3G56970	AtORG2	AT4G33880	AtRSL2	AT5G62610	*
AT1G50920	AtNOG1-1	AT2G42280	*	AT3G56980	AtORG3	AT4G34530	AtCIB1	AT5G65640	*
AT1G51070	*	AT2G42300	*	AT3G57800	*	AT4G36060	*	AT5G67060	AtHEC1
AT1G51140	AtAKS1	AT2G43010	AtPIF4	AT3G59060	AtPIF5	AT4G36540	AtBEE2	AT5G67110	AtALC
* means no gene name was found on Tair website
