# Supplementary material for: Genome-Wide Identification and Characterization of the Potato bHLH Transcription Factor Family
Source: Genes (Basel). 2018 Jan 22;9(1):54. doi: 10.3390/genes9010054 (PMC5793205; doi:10.3390/genes9010054)
Supplement: Supplementary file 1 [file genes-09-00054-s001.zip › Supplementary file/Table S2.xlsx]

## Sheet: Sheet1
	Table S2 Primer sequences used in qRT-PCR
	Gene	Forward Primer (5'-3')	Reverse Primer (5'-3')
	StbHLH5	TACGCACCCACGAAGTAT	CAACTGCCAAATCTAACATA
	StbHLH9	ATCTTGCTTCTCGTCGTT	TTCCCTAAAGTGAGTGCC
	StbHLH19	CGCCTTTGTTACTTTCCG	CCATTGCTGGTGGTGTTG
	StbHLH21	GCTTGATTTGAACACGGATAA	CTCTTCTTTGGGCGACAT
	StbHLH22	CCCAACCAAGGACATTCT	AAGGGACTCGTAAATTCATA
	StbHLH23	ACAATGGCACTCCCTACT	GTACATGATCTGGCTTCG
	StbHLH26	CAGTTCGTATGGTGGTGC	GCAAAGACTTGATGTGGG
	StbHLH41	GAAAGCATCCCAATCTAA	GTGGCTCAGGTTTACTACTT
	StbHLH46	GGTGGTGACATCCTCAAA	TCAACATGGGTCGTAGTG
	StbHLH47	CCACCAATCCCAACTGAG	GATCGGCCAGGTATCGTC
	StbHLH60	TAAAGATTTCGGACAGCA	CAAAGAAACCTGGACTGG
	StbHLH78	AATCTACAGCGACCAATA	CCCTCCGTCTCCTTTCAG
	StbHLH84	AGGCATCTTTGTGCTGTG	CGCTAACCATTCTGCTCC
	StbHLH85	GCAAGCTGGTGCCAATCA	AGCAACTGGAGGACGGAGG
	StbHLH86	TTGGATGGGATGCTATGA	GCTCACTACCGAGACAATT
	StbHLH87	CTCATAGTGCGTCCTCCA	CAAAGATTGAACCCGAAT
	StbHLH98	GGTCAAGTGATGGCACAG	AAGGAGGATTTGTTTCTGG
	StbHLH99	AACTCCTAATAGCCTTGTG	TGATTGGGTGCTTTCATA
	StbHLH103	AAGGGAAAGAAGAACCAG	TAGATCCAGCATGTCAGC
	StbHLH117	GTCAAGGGAAGTCACAGA	TAGCAGCATTAGTACCAGTT
	StbHLH123	AAGAGCGGACCAAGCATC	TGAGTATCGTGGGAAAGA
