# Supplementary material for: Genome-Wide Identification and Characterization of the Potato bHLH Transcription Factor Family
Source: Genes (Basel). 2018 Jan 22;9(1):54. doi: 10.3390/genes9010054 (PMC5793205; doi:10.3390/genes9010054)
Supplement: Supplementary file 1 [file genes-09-00054-s001.zip › Supplementary file/Table S3.xlsx]

## Sheet: Sheet1
Table S3 Features of StbHLH genes identified in potato
Name	Gene ID	Protein ID	Chr.	Genomic Location	ORF	Intron	AA	MW (kDa)	pI
StbHLH1	PGSC0003DMG400001930	PGSC0003DMP400003442	-	-	666	5	221	24.3871	7.03
StbHLH2	PGSC0003DMG400001918	PGSC0003DMP400003421	-	-	1392	6	463	50.6815	4.92
StbHLH3	PGSC0003DMG400001919	PGSC0003DMP400003422	-	-	990	6	329	36.9177	5.53
StbHLH4	PGSC0003DMG400045009	PGSC0003DMP400067113	chr01	55197969 - 55200210	888	1	295	33.0084	8.21
StbHLH5	PGSC0003DMG400025263	PGSC0003DMP400043846	chr01	66242576 - 66244946	1194	5	397	43.5154	6.16
StbHLH6	PGSC0003DMG400001791	PGSC0003DMP400003204	chr01	67637827 - 67639427	1416	2	471	53.156	5.18
StbHLH7	PGSC0003DMG400036434	PGSC0003DMP400058538	chr01	67646181 - 67648267	1182	2	393	44.5101	6.01
StbHLH8	PGSC0003DMG400025976	PGSC0003DMP400045048	chr01	70077080 - 70081427	1395	5	464	50.748	7.62
StbHLH9	PGSC0003DMG400000232	PGSC0003DMP400000489	chr01	73567889 - 73570559	1797	0	598	66.3699	6.86
StbHLH10	PGSC0003DMG400018332	PGSC0003DMP400031944	chr01	74024336 - 74026082	1359	0	452	49.9674	5.61
StbHLH11	PGSC0003DMG400028578	PGSC0003DMP400049785	chr01	76372434 - 76374193	1014	2	337	38.3014	5.14
StbHLH12	PGSC0003DMG400018280	PGSC0003DMP400031850	chr01	79007967 - 79013234	2127	6	708	75.8265	7.26
StbHLH13	PGSC0003DMG400005101	PGSC0003DMP400009069	chr01	83117886 - 83119921	819	2	272	31.2242	6.76
StbHLH14	PGSC0003DMG400036714	PGSC0003DMP400058818	chr01	83643089 - 83644421	1002	4	333	36.9138	5.28
StbHLH15	PGSC0003DMG400025780	PGSC0003DMP400044661	chr01	84316292 - 84318797	918	2	305	34.1507	7.11
StbHLH16	PGSC0003DMG400025781	PGSC0003DMP400044662	chr01	84340754 - 84343073	924	2	307	34.354	6.67
StbHLH17	PGSC0003DMG400025782	PGSC0003DMP400044663	chr01	84348950 - 84351492	915	2	304	33.7383	7.14
StbHLH18	PGSC0003DMG400025783	PGSC0003DMP400044664	chr01	84360789 - 84363113	924	2	307	34.1798	7.12
StbHLH19	PGSC0003DMG400000711	PGSC0003DMP400001390	chr01	86038141 - 86041879	1329	6	442	49.6924	5.65
StbHLH20	PGSC0003DMG400001594	PGSC0003DMP400002887	chr01	87188134 - 87192632	1005	4	334	37.3026	6.33
StbHLH21	PGSC0003DMG400015482	PGSC0003DMP400027130	chr02	20957214 - 20958815	912	3	303	34.2075	6.54
StbHLH22	PGSC0003DMG400010388	PGSC0003DMP400018368	chr02	22379298 - 22381971	981	3	326	36.8238	5.23
StbHLH23	PGSC0003DMG400008295	PGSC0003DMP400014551	chr02	30049964 - 30054021	789	0	262	29.8863	6.46
StbHLH24	PGSC0003DMG400010208	PGSC0003DMP400018055	chr02	32274139 - 32277147	708	1	235	26.2751	8.64
StbHLH25	PGSC0003DMG400013875	PGSC0003DMP400024469	chr02	35441558 - 35444347	1329	6	442	49.2174	5.9
StbHLH26	PGSC0003DMG400021717	PGSC0003DMP400037646	chr02	35674850 - 35678258	693	4	230	25.7783	5.82
StbHLH27	PGSC0003DMG400030650	PGSC0003DMP400053393	chr02	41855154 - 41857127	954	4	317	35.0388	6.12
StbHLH28	PGSC0003DMG400030616	PGSC0003DMP400053318	chr02	42043191 - 42045006	1008	3	335	38.4173	5.44
StbHLH29	PGSC0003DMG402030621	PGSC0003DMP400053329	chr02	42129401 - 42131905	1044	3	347	39.5297	6.39
StbHLH30	PGSC0003DMG400030622	PGSC0003DMP400053331	chr02	42143012 - 42144994	630	2	209	23.5323	6.17
StbHLH31	PGSC0003DMG400030623	PGSC0003DMP400053332	chr02	42157677 - 42159259	972	2	323	35.9312	5.47
StbHLH32	PGSC0003DMG400004011	PGSC0003DMP400007152	chr02	43637626 - 43640029	1131	6	376	41.2858	5.04
StbHLH33	PGSC0003DMG400013393	PGSC0003DMP400023696	chr03	394471 - 401379	891	6	296	32.4767	5.27
StbHLH34	PGSC0003DMG400005064	PGSC0003DMP400009023	chr03	2341283 - 2344678	1062	6	353	39.807	6.33
StbHLH35	PGSC0003DMG400022578	PGSC0003DMP400039142	chr03	4242460 - 4245782	807	3	268	30.7729	7.63
StbHLH36	PGSC0003DMG400018986	PGSC0003DMP400033040	chr03	8542318 - 8542764	447	0	148	16.9109	9.75
StbHLH37	PGSC0003DMG400027725	PGSC0003DMP400048214	chr03	35360831 - 35362016	675	1	224	25.5441	8.6
StbHLH38	PGSC0003DMG400007559	PGSC0003DMP400013372	chr03	41323286 - 41325391	1149	2	382	39.5617	6.21
StbHLH39	PGSC0003DMG400009101	PGSC0003DMP400016023	chr03	44928819 - 44931676	1068	2	355	38.3011	5.94
StbHLH40	PGSC0003DMG400019861	PGSC0003DMP400034485	chr03	48382584 - 48385594	1017	6	338	37.6371	6.08
StbHLH41	PGSC0003DMG401024463	PGSC0003DMP400042291	chr03	53560253 - 53564066	876	5	291	30.8281	5.65
StbHLH42	PGSC0003DMG400024554	PGSC0003DMP400042485	chr03	55495567 - 55498080	1314	5	437	48.1749	6.79
StbHLH43	PGSC0003DMG400014246	PGSC0003DMP400025090	chr03	57981899 - 57984424	1656	3	551	59.4738	5.78
StbHLH44	PGSC0003DMG400005725	PGSC0003DMP400010146	chr03	58913161 - 58914826	831	5	276	31.1239	5.76
StbHLH45	PGSC0003DMG400007457	PGSC0003DMP400013220	chr04	718893 - 722915	786	1	261	29.6993	5.84
StbHLH46	PGSC0003DMG400005998	PGSC0003DMP400010653	chr04	1794779 - 1799095	612	4	203	22.9285	9.69
StbHLH47	PGSC0003DMG400023577	PGSC0003DMP400040805	chr04	8239709 - 8242403	675	1	224	25.0306	7.56
StbHLH48	PGSC0003DMG400010526	PGSC0003DMP400018618	chr04	49786968 - 49787816	708	1	235	27.5717	8.82
StbHLH49	PGSC0003DMG400002125	PGSC0003DMP400003807	chr04	64349619 - 64352671	1038	2	345	38.526	5.87
StbHLH50	PGSC0003DMG400009347	PGSC0003DMP400016517	chr04	64918145 - 64920001	615	1	204	22.7504	9.88
StbHLH51	PGSC0003DMG400006394	PGSC0003DMP400011343	chr04	65636322 - 65639047	1017	3	338	37.7847	4.66
StbHLH52	PGSC0003DMG400004922	PGSC0003DMP400008750	chr04	66564766 - 66568972	1149	7	382	41.6274	6.33
StbHLH53	PGSC0003DMG400021526	PGSC0003DMP400037320	chr04	67151437 - 67153129	1086	4	361	40.5547	4.93
StbHLH54	PGSC0003DMG401007955	PGSC0003DMP400013991	chr04	67976593 - 67981927	945	5	314	34.0986	5.32
StbHLH55	PGSC0003DMG400019654	PGSC0003DMP400034148	chr05	1008250 - 1012670	966	6	321	35.9285	5.11
StbHLH56	PGSC0003DMG400019659	PGSC0003DMP400034158	chr05	1128801 - 1132733	1563	7	520	56.513	5.21
StbHLH57	PGSC0003DMG400000824	PGSC0003DMP400001571	chr05	1912078 - 1916897	939	1	312	34.9974	6
StbHLH58	PGSC0003DMG400012969	PGSC0003DMP400022973	chr05	2180034 - 2181147	633	1	210	23.7483	8.89
StbHLH59	PGSC0003DMG400023056	PGSC0003DMP400039949	chr05	5635833 - 5637709	261	1	86	9.80008	9.09
StbHLH60	PGSC0003DMG401022600	PGSC0003DMP400039162	chr05	6478927 - 6484398	813	5	270	29.4646	6.01
StbHLH61	PGSC0003DMG400017440	PGSC0003DMP400030471	chr05	12056354 - 12058874	696	4	231	26.3578	5.64
StbHLH62	PGSC0003DMG400007010	PGSC0003DMP400012418	chr05	44972458 - 44975071	1737	0	578	64.2859	7.61
StbHLH63	PGSC0003DMG400015760	PGSC0003DMP400027642	chr05	49098850 - 49102347	1173	3	390	44.0695	5.27
StbHLH64	PGSC0003DMG400014705	PGSC0003DMP400025911	chr06	2038519 - 2047215	1548	6	515	56.4081	5.13
StbHLH65	PGSC0003DMG400019017	PGSC0003DMP400033079	chr06	26664801 - 26666904	939	3	312	35.2416	4.72
StbHLH66	PGSC0003DMG400015659	PGSC0003DMP400027441	chr06	28765115 - 28766297	678	1	225	25.6102	7.62
StbHLH67	PGSC0003DMG400027959	PGSC0003DMP400048605	chr06	36464081 - 36466350	189	1	62	7.52778	10.42
StbHLH68	PGSC0003DMG400031314	PGSC0003DMP400054552	chr06	47019193 - 47028012	783	3	260	28.512	7.81
StbHLH69	PGSC0003DMG400004875	PGSC0003DMP400008672	chr06	48933807 - 48935778	1173	1	390	42.9928	5.76
StbHLH70	PGSC0003DMG401028788	PGSC0003DMP400050145	chr06	50573707 - 50578577	1593	3	530	57.9366	5.31
StbHLH71	PGSC0003DMG400033087	PGSC0003DMP400055864	chr06	51466651 - 51468759	1251	5	416	46.8077	8.71
StbHLH72	PGSC0003DMG400027042	PGSC0003DMP400046967	chr06	53292970 - 53295835	855	6	284	31.9772	6.76
StbHLH73	PGSC0003DMG400020174	PGSC0003DMP400035017	chr06	58183591 - 58186445	1404	6	467	51.764	7.19
StbHLH74	PGSC0003DMG400020066	PGSC0003DMP400034791	chr06	58827642 - 58830216	1434	0	477	52.9039	6.59
StbHLH75	PGSC0003DMG400011133	PGSC0003DMP400019655	chr07	599451 - 604282	1335	6	444	46.2712	6.09
StbHLH76	PGSC0003DMG400004087	PGSC0003DMP400007305	chr07	11141550 - 11145225	759	4	252	28.63	4.97
StbHLH77	PGSC0003DMG400022043	PGSC0003DMP400038123	chr07	35881011 - 35885541	1125	2	374	42.3085	8.8
StbHLH78	PGSC0003DMG401015926	PGSC0003DMP400027897	chr07	42074703 - 42078252	1554	6	517	57.4372	7.09
StbHLH79	PGSC0003DMG400026168	PGSC0003DMP400045404	chr07	47307006 - 47311535	735	4	244	27.4971	5.66
StbHLH80	PGSC0003DMG400026164	PGSC0003DMP400045399	chr07	47548754 - 47550426	1056	0	351	39.693	8.14
StbHLH81	PGSC0003DMG400020427	PGSC0003DMP400035479	chr07	50054673 - 50057332	768	1	255	27.8805	6.92
StbHLH82	PGSC0003DMG400007092	PGSC0003DMP400012579	chr07	52346520 - 52348879	675	2	224	25.8317	6.32
StbHLH83	PGSC0003DMG400040835	PGSC0003DMP400062939	chr07	52374921 - 52377176	801	2	266	30.5083	9.15
StbHLH84	PGSC0003DMG400019236	PGSC0003DMP400033417	chr07	53900092 - 53904717	1458	6	485	52.7457	6.07
StbHLH85	PGSC0003DMG400019263	PGSC0003DMP400033472	chr07	54219288 - 54223538	702	4	233	25.8653	7.7
StbHLH86	PGSC0003DMG400001161	PGSC0003DMP400002142	chr08	4433921 - 4436126	1797	0	598	65.2586	5.92
StbHLH87	PGSC0003DMG400005860	PGSC0003DMP400010389	chr08	5557762 - 5560545	1371	1	456	51.7916	6.22
StbHLH88	PGSC0003DMG400008195	PGSC0003DMP400014412	chr08	34989518 - 34992438	1308	3	435	49.3796	5.89
StbHLH89	PGSC0003DMG400020812	PGSC0003DMP400036180	chr08	46773260 - 46774303	960	1	319	36.51	4.85
StbHLH90	PGSC0003DMG400044874	PGSC0003DMP400066978	chr08	46799283 - 46800414	936	1	311	35.8083	4.9
StbHLH91	PGSC0003DMG400017540	PGSC0003DMP400030631	chr08	49423751 - 49426833	993	2	330	36.7323	6.1
StbHLH92	PGSC0003DMG400017535	PGSC0003DMP400030626	chr08	49619607 - 49622166	2085	0	694	75.9399	5.47
StbHLH93	PGSC0003DMG401012339	PGSC0003DMP400021841	chr08	54833821 - 54838836	1083	2	360	40.6691	6.81
StbHLH94	PGSC0003DMG400012237	PGSC0003DMP400021649	chr08	56655324 - 56656786	1296	0	431	48.7901	6.71
StbHLH95	PGSC0003DMG400020807	PGSC0003DMP400036170	chr09	32234494 - 32236890	1479	7	492	53.9923	7.13
StbHLH96	PGSC0003DMG400018950	PGSC0003DMP400032989	chr09	45450532 - 45460120	1737	6	578	62.9437	6.42
StbHLH97	PGSC0003DMG400012891	PGSC0003DMP400022834	chr09	47422301 - 47429221	1773	7	590	64.7601	5.81
StbHLH98	PGSC0003DMG400019334	PGSC0003DMP400033590	chr09	48705999 - 48710519	909	5	302	32.0561	5.73
StbHLH99	PGSC0003DMG400006089	PGSC0003DMP400010802	chr09	55235681 - 55239863	912	6	303	32.864	5.37
StbHLH100	PGSC0003DMG400017181	PGSC0003DMP400029998	chr09	56172619 - 56177726	681	4	226	26.2246	5.07
StbHLH101	PGSC0003DMG400029634	PGSC0003DMP400051624	chr09	58673057 - 58675515	858	3	285	32.9504	6.27
StbHLH102	PGSC0003DMG400016608	PGSC0003DMP400029024	chr09	60340471 - 60343243	1320	7	439	49.2426	6.06
StbHLH103	PGSC0003DMG400006569	PGSC0003DMP400011610	chr09	60821298 - 60830257	1047	5	348	36.8477	8.57
StbHLH104	PGSC0003DMG400014432	PGSC0003DMP400025430	chr10	1414083 - 1417899	696	4	231	25.7824	6.64
StbHLH105	PGSC0003DMG400025020	PGSC0003DMP400043421	chr10	1615625 - 1619753	1167	6	388	42.5758	5.83
StbHLH106	PGSC0003DMG401010822	PGSC0003DMP400019126	chr10	4900135 - 4902878	1170	2	389	44.5143	5.88
StbHLH107	PGSC0003DMG400005525	PGSC0003DMP400009735	chr10	4991092 - 4993952	1155	2	384	44.0838	6.03
StbHLH108	PGSC0003DMG400005528	PGSC0003DMP400009742	chr10	5054700 - 5056343	1374	0	457	50.8982	5.99
StbHLH109	PGSC0003DMG400003231	PGSC0003DMP400005823	chr10	14297956 - 14299370	597	4	198	22.044	8.88
StbHLH110	PGSC0003DMG400039299	PGSC0003DMP400061403	chr10	14601481 - 14603179	918	4	305	34.3204	5.48
StbHLH111	PGSC0003DMG400029853	PGSC0003DMP400052017	chr10	58129858 - 58131330	543	1	180	20.7518	9.58
StbHLH112	PGSC0003DMG400008183	PGSC0003DMP400014389	chr10	58646078 - 58651610	1083	6	360	39.6752	5.92
StbHLH113	PGSC0003DMG400008153	PGSC0003DMP400014343	chr10	58669063 - 58672351	1143	5	380	41.5655	9.1
StbHLH114	PGSC0003DMG400008378	PGSC0003DMP400014704	chr10	59278250 - 59280345	1608	1	535	58.7326	6.35
StbHLH115	PGSC0003DMG400016145	PGSC0003DMP400028197	chr11	2551029 - 2553362	714	2	237	27.2769	5.27
StbHLH116	PGSC0003DMG400028657	PGSC0003DMP400049927	chr11	6920825 - 6921714	789	0	262	30.2755	5.87
StbHLH117	PGSC0003DMG400022058	PGSC0003DMP400038140	chr11	33594241 - 33597586	1326	5	441	48.8961	6.65
StbHLH118	PGSC0003DMG400007827	PGSC0003DMP400013796	chr12	2204012 - 2210835	1149	6	382	39.5617	6.21
StbHLH119	PGSC0003DMG400000335	PGSC0003DMP400000652	chr12	3611311 - 3619224	2100	5	699	79.3149	8.62
StbHLH120	PGSC0003DMG400005388	PGSC0003DMP400009532	chr12	40688227 - 40690621	819	5	272	31.2242	6.76
StbHLH121	PGSC0003DMG400017766	PGSC0003DMP400031052	chr12	55580154 - 55582305	891	2	296	33.8996	7.02
StbHLH122	PGSC0003DMG400002056	PGSC0003DMP400003676	chr12	55922385 - 55924261	777	2	258	29.5664	5.45
StbHLH123	PGSC0003DMG400004580	PGSC0003DMP400008096	chr12	59462897 - 59465929	1242	7	413	46.6987	5.92
StbHLH124	PGSC0003DMG400023852	PGSC0003DMP400041251	chr12	60767976 - 60770593	1470	4	489	54.2183	5.12
ORF: open reading frame; AA: amino acid; MW: molecular weight; pI: isoelectric point
