# Supplementary material for: Genome-Wide Identification and Characterization of the Potato bHLH Transcription Factor Family
Source: Genes (Basel). 2018 Jan 22;9(1):54. doi: 10.3390/genes9010054 (PMC5793205; doi:10.3390/genes9010054)
Supplement: Supplementary file 1 [file genes-09-00054-s001.zip › Supplementary file/Table S4.xlsx]

## Sheet: Sheet1
Table S4 Number of StbHLHs with different intron numbers in each phylogenetic group
Group	Number of StbHLHs	Number of StbHLHs with different intron numbers
		0	1	2	3	4	5	6	7
A	18				2		5	6	5
B	11				1	1	5	4
C	10					1	4	5
D	14		9			5
E	6	3	3
F	5		1					4
G	6		1	4
H	5		1	3	1
I	10			8	2
J	8		3	4			1
K	10			1	7	2
L	13	8		3					2
M	6					6
N	0
O	2							2
