# Supplementary material for: Genome-Wide Identification and Characterization of the Potato bHLH Transcription Factor Family
Source: Genes (Basel). 2018 Jan 22;9(1):54. doi: 10.3390/genes9010054 (PMC5793205; doi:10.3390/genes9010054)
Supplement: Supplementary file 1 [file genes-09-00054-s001.zip › Supplementary file/Table S5.xlsx]

## Sheet: Sheet2
Table S4 Protein IDs in each category of GO annotation
Molecular function	Number	Protein ID
DNA binding	103	PGSC0003DMP400048214, PGSC0003DMP400003422, PGSC0003DMP400051624, PGSC0003DMP400058818, PGSC0003DMP400049785, PGSC0003DMP400012418, PGSC0003DMP400011610, PGSC0003DMP400009532, PGSC0003DMP400021649, PGSC0003DMP400018368, PGSC0003DMP400050145, PGSC0003DMP400013991, PGSC0003DMP400037320, PGSC0003DMP400038140, PGSC0003DMP400003676, PGSC0003DMP400046967, PGSC0003DMP400022973, PGSC0003DMP400042485, PGS…
transcription factor activity, sequence-specific DNA binding	97	PGSC0003DMP400048214, PGSC0003DMP400003422, PGSC0003DMP400051624, PGSC0003DMP400058818, PGSC0003DMP400049785, PGSC0003DMP400012418, PGSC0003DMP400011610, PGSC0003DMP400009532, PGSC0003DMP400021649, PGSC0003DMP400018368, PGSC0003DMP400050145, PGSC0003DMP400013991, PGSC0003DMP400037320, PGSC0003DMP400038140, PGSC0003DMP400003676, PGSC0003DMP400046967, PGSC0003DMP400042485, PGSC0003DMP400008672, PGS…
chromatin binding	4	PGSC0003DMP400014412, PGSC0003DMP400003676, PGSC0003DMP400025090, PGSC0003DMP400050145
catalytic activity	1	PGSC0003DMP400000652
nucleotide binding	1	PGSC0003DMP400000652
Biological process	Number	Protein ID
biosynthetic process	112	PGSC0003DMP400048214, PGSC0003DMP400003422, PGSC0003DMP400051624, PGSC0003DMP400058818, PGSC0003DMP400049785, PGSC0003DMP400012418, PGSC0003DMP400011610, PGSC0003DMP400009532, PGSC0003DMP400021649, PGSC0003DMP400018368, PGSC0003DMP400050145, PGSC0003DMP400013991, PGSC0003DMP400037320, PGSC0003DMP400038140, PGSC0003DMP400003676, PGSC0003DMP400046967, PGSC0003DMP400042485, PGSC0003DMP400008672, PGS…
nucleobase-containing compound metabolic process	108	PGSC0003DMP400048214, PGSC0003DMP400003422, PGSC0003DMP400051624, PGSC0003DMP400058818, PGSC0003DMP400049785, PGSC0003DMP400012418, PGSC0003DMP400011610, PGSC0003DMP400009532, PGSC0003DMP400021649, PGSC0003DMP400018368, PGSC0003DMP400050145, PGSC0003DMP400013991, PGSC0003DMP400037320, PGSC0003DMP400038140, PGSC0003DMP400003676, PGSC0003DMP400046967, PGSC0003DMP400042485, PGSC0003DMP400008672, PGS…
response to abiotic stimulus	72	PGSC0003DMP400048214, PGSC0003DMP400003422, PGSC0003DMP400032989, PGSC0003DMP400012418, PGSC0003DMP400007152, PGSC0003DMP400011610, PGSC0003DMP400009532, PGSC0003DMP400039949, PGSC0003DMP400009735, PGSC0003DMP400025090, PGSC0003DMP400021649, PGSC0003DMP400018368, PGSC0003DMP400050145, PGSC0003DMP400013991, PGSC0003DMP400039142, PGSC0003DMP400040805, PGSC0003DMP400000489, PGSC0003DMP400038140, PGS…
response to endogenous stimulus	66	PGSC0003DMP400048214, PGSC0003DMP400019655, PGSC0003DMP400053329, PGSC0003DMP400003422, PGSC0003DMP400032989, PGSC0003DMP400058818, PGSC0003DMP400012418, PGSC0003DMP400007152, PGSC0003DMP400011610, PGSC0003DMP400009532, PGSC0003DMP400039949, PGSC0003DMP400013796, PGSC0003DMP400009735, PGSC0003DMP400021649, PGSC0003DMP400033040, PGSC0003DMP400013991, PGSC0003DMP400039142, PGSC0003DMP400040805, PGS…
cell differentiation	46	PGSC0003DMP400048214, PGSC0003DMP400023696, PGSC0003DMP400019655, PGSC0003DMP400053329, PGSC0003DMP400051624, PGSC0003DMP400058818, PGSC0003DMP400049785, PGSC0003DMP400011610, PGSC0003DMP400061403, PGSC0003DMP400014704, PGSC0003DMP400053393, PGSC0003DMP400013796, PGSC0003DMP400030631, PGSC0003DMP400025090, PGSC0003DMP400018368, PGSC0003DMP400033040, PGSC0003DMP400050145, PGSC0003DMP400014343, PGS…
anatomical structure morphogenesis	46	PGSC0003DMP400048214, PGSC0003DMP400023696, PGSC0003DMP400039162, PGSC0003DMP400042291, PGSC0003DMP400019655, PGSC0003DMP400051624, PGSC0003DMP400000652, PGSC0003DMP400003442, PGSC0003DMP400058818, PGSC0003DMP400049785, PGSC0003DMP400027130, PGSC0003DMP400011610, PGSC0003DMP400061403, PGSC0003DMP400014704, PGSC0003DMP400039949, PGSC0003DMP400053393, PGSC0003DMP400013796, PGSC0003DMP400030631, PGS…
response to stress	44	PGSC0003DMP400048214, PGSC0003DMP400023696, PGSC0003DMP400003204, PGSC0003DMP400019655, PGSC0003DMP400052017, PGSC0003DMP400024469, PGSC0003DMP400033417, PGSC0003DMP400030626, PGSC0003DMP400043421, PGSC0003DMP400012418, PGSC0003DMP400007152, PGSC0003DMP400014704, PGSC0003DMP400013796, PGSC0003DMP400009735, PGSC0003DMP400010389, PGSC0003DMP400025090, PGSC0003DMP400021649, PGSC0003DMP400018368, PGS…
flower development	30	PGSC0003DMP400023696, PGSC0003DMP400039162, PGSC0003DMP400036170, PGSC0003DMP400042291, PGSC0003DMP400003204, PGSC0003DMP400003442, PGSC0003DMP400027130, PGSC0003DMP400007152, PGSC0003DMP400034158, PGSC0003DMP400014389, PGSC0003DMP400025090, PGSC0003DMP400033040, PGSC0003DMP400050145, PGSC0003DMP400013991, PGSC0003DMP400039142, PGSC0003DMP400015470, PGSC0003DMP400003676, PGSC0003DMP400046967, PGS…
post-embryonic development	27	PGSC0003DMP400025911, PGSC0003DMP400045048, PGSC0003DMP400027897, PGSC0003DMP400051624, PGSC0003DMP400000652, PGSC0003DMP400032989, PGSC0003DMP400049785, PGSC0003DMP400011610, PGSC0003DMP400039949, PGSC0003DMP400030631, PGSC0003DMP400018368, PGSC0003DMP400014343, PGSC0003DMP400022834, PGSC0003DMP400016023, PGSC0003DMP400044663, PGSC0003DMP400038140, PGSC0003DMP400053318, PGSC0003DMP400027642, PGS…
signal transduction	27	PGSC0003DMP400025911, PGSC0003DMP400045048, PGSC0003DMP400003204, PGSC0003DMP400027897, PGSC0003DMP400053329, PGSC0003DMP400003422, PGSC0003DMP400032989, PGSC0003DMP400030626, PGSC0003DMP400012418, PGSC0003DMP400007152, PGSC0003DMP400039949, PGSC0003DMP400009735, PGSC0003DMP400010389, PGSC0003DMP400021649, PGSC0003DMP400013991, PGSC0003DMP400034791, PGSC0003DMP400000489, PGSC0003DMP400019126, PGS…
cellular component organization	26	PGSC0003DMP400003204, PGSC0003DMP400053329, PGSC0003DMP400051624, PGSC0003DMP400058818, PGSC0003DMP400027130, PGSC0003DMP400061403, PGSC0003DMP400039949, PGSC0003DMP400053393, PGSC0003DMP400030631, PGSC0003DMP400033040, PGSC0003DMP400039142, PGSC0003DMP400016023, PGSC0003DMP400053332, PGSC0003DMP400037320, PGSC0003DMP400053331, PGSC0003DMP400021841, PGSC0003DMP400027642, PGSC0003DMP400028197, PGS…
cell growth	25	PGSC0003DMP400023696, PGSC0003DMP400019655, PGSC0003DMP400058818, PGSC0003DMP400027130, PGSC0003DMP400011610, PGSC0003DMP400061403, PGSC0003DMP400039949, PGSC0003DMP400053393, PGSC0003DMP400013796, PGSC0003DMP400033040, PGSC0003DMP400014343, PGSC0003DMP400039142, PGSC0003DMP400037320, PGSC0003DMP400045399, PGSC0003DMP400038140, PGSC0003DMP400001390, PGSC0003DMP400010802, PGSC0003DMP400041251, PGS…
multicellular organism development	20	PGSC0003DMP400045399, PGSC0003DMP400048214, PGSC0003DMP400019655, PGSC0003DMP400021841, PGSC0003DMP400001571, PGSC0003DMP400058818, PGSC0003DMP400010802, PGSC0003DMP400027441, PGSC0003DMP400035479, PGSC0003DMP400061403, PGSC0003DMP400014704, PGSC0003DMP400016517, PGSC0003DMP400053393, PGSC0003DMP400013796, PGSC0003DMP400013220, PGSC0003DMP400033590, PGSC0003DMP400005823, PGSC0003DMP400040805, PGS…
reproduction	16	PGSC0003DMP400044663, PGSC0003DMP400045048, PGSC0003DMP400038140, PGSC0003DMP400019655, PGSC0003DMP400001571, PGSC0003DMP400042485, PGSC0003DMP400010802, PGSC0003DMP400041251, PGSC0003DMP400011610, PGSC0003DMP400013796, PGSC0003DMP400043846, PGSC0003DMP400013220, PGSC0003DMP400033590, PGSC0003DMP400014343, PGSC0003DMP400022834, PGSC0003DMP400054552
response to external stimulus	13	PGSC0003DMP400000489, PGSC0003DMP400025911, PGSC0003DMP400019126, PGSC0003DMP400002142, PGSC0003DMP400031944, PGSC0003DMP400032989, PGSC0003DMP400030626, PGSC0003DMP400012418, PGSC0003DMP400009742, PGSC0003DMP400009735, PGSC0003DMP400010389, PGSC0003DMP400021649, PGSC0003DMP400034791
cell communication	12	PGSC0003DMP400035479, PGSC0003DMP400048214, PGSC0003DMP400014704, PGSC0003DMP400052017, PGSC0003DMP400024469, PGSC0003DMP400013220, PGSC0003DMP400033417, PGSC0003DMP400001571, PGSC0003DMP400009023, PGSC0003DMP400027441, PGSC0003DMP400040805, PGSC0003DMP400018055
response to extracellular stimulus	12	PGSC0003DMP400035479, PGSC0003DMP400048214, PGSC0003DMP400014704, PGSC0003DMP400052017, PGSC0003DMP400024469, PGSC0003DMP400013220, PGSC0003DMP400033417, PGSC0003DMP400001571, PGSC0003DMP400009023, PGSC0003DMP400027441, PGSC0003DMP400040805, PGSC0003DMP400018055
response to biotic stimulus	11	PGSC0003DMP400000489, PGSC0003DMP400009742, PGSC0003DMP400019126, PGSC0003DMP400009735, PGSC0003DMP400010389, PGSC0003DMP400021649, PGSC0003DMP400002142, PGSC0003DMP400031944, PGSC0003DMP400030626, PGSC0003DMP400012418, PGSC0003DMP400034791
tropism	8	PGSC0003DMP400010653, PGSC0003DMP400045048, PGSC0003DMP400031850, PGSC0003DMP400027897, PGSC0003DMP400013991, PGSC0003DMP400055864, PGSC0003DMP400042485, PGSC0003DMP400007152
cellular protein modification process	7	PGSC0003DMP400030631, PGSC0003DMP400051624, PGSC0003DMP400027642, PGSC0003DMP400003807, PGSC0003DMP400016023, PGSC0003DMP400028197, PGSC0003DMP400031052
secondary metabolic process	6	PGSC0003DMP400037646, PGSC0003DMP400002887, PGSC0003DMP400029998, PGSC0003DMP400045404, PGSC0003DMP400025430, PGSC0003DMP400033472
transport	4	PGSC0003DMP400033079, PGSC0003DMP400008672, PGSC0003DMP400033040, PGSC0003DMP400049927
cellular process	3	PGSC0003DMP400022973, PGSC0003DMP400000652, PGSC0003DMP400038123
lipid metabolic process	3	PGSC0003DMP400010146, PGSC0003DMP400011610, PGSC0003DMP400009532
growth	3	PGSC0003DMP400034158, PGSC0003DMP400029024, PGSC0003DMP400034485
embryo development	2	PGSC0003DMP400044663, PGSC0003DMP400039949
catabolic process	1	PGSC0003DMP400000652
Cellular component	Number	Protein ID
nucleus	102	PGSC0003DMP400048214, PGSC0003DMP400003422, PGSC0003DMP400051624, PGSC0003DMP400058818, PGSC0003DMP400049785, PGSC0003DMP400012418, PGSC0003DMP400011610, PGSC0003DMP400009532, PGSC0003DMP400021649, PGSC0003DMP400018368, PGSC0003DMP400050145, PGSC0003DMP400013991, PGSC0003DMP400037320, PGSC0003DMP400038140, PGSC0003DMP400003676, PGSC0003DMP400046967, PGSC0003DMP400008672, PGSC0003DMP400043846, PGS…
plastid	15	PGSC0003DMP400048214, PGSC0003DMP400002887, PGSC0003DMP400029998, PGSC0003DMP400045404, PGSC0003DMP400025430, PGSC0003DMP400001571, PGSC0003DMP400027441, PGSC0003DMP400037646, PGSC0003DMP400035479, PGSC0003DMP400014704, PGSC0003DMP400016517, PGSC0003DMP400013220, PGSC0003DMP400040805, PGSC0003DMP400018055, PGSC0003DMP400033472
mitochondrion	10	PGSC0003DMP400048214, PGSC0003DMP400061403, PGSC0003DMP400014704, PGSC0003DMP400053393, PGSC0003DMP400013220, PGSC0003DMP400005823, PGSC0003DMP400001571, PGSC0003DMP400058818, PGSC0003DMP400027441, PGSC0003DMP400037320
cytoplasm	8	PGSC0003DMP400000489, PGSC0003DMP400009742, PGSC0003DMP400009735, PGSC0003DMP400002142, PGSC0003DMP400031944, PGSC0003DMP400030626, PGSC0003DMP400012418, PGSC0003DMP400034791
nucleoplasm	3	PGSC0003DMP400045048, PGSC0003DMP400055864, PGSC0003DMP400042485
cytosol	3	PGSC0003DMP400011610, PGSC0003DMP400038140, PGSC0003DMP400054552
vacuole	2	PGSC0003DMP400039949, PGSC0003DMP400000652
extracellular region	1	PGSC0003DMP400000652
endoplasmic reticulum	1	PGSC0003DMP400000652
