# Supplementary material for: Genome-Wide Identification and Characterization of the Potato bHLH Transcription Factor Family
Source: Genes (Basel). 2018 Jan 22;9(1):54. doi: 10.3390/genes9010054 (PMC5793205; doi:10.3390/genes9010054)
Supplement: Supplementary file 1 [file genes-09-00054-s001.zip › Supplementary file/Table S6.xlsx]

## Sheet: Sheet1
Table S5 FPKM values of StbHLH genes in various tissues
Gene	Leaves	Roots	Shoots	Callus	Tubers	Sepals	Stamens	Stolons	Flowers	Petioles	Petals	Carpels
StbHLH1	3.22506	2.66465	3.07529	2.81642	1.21244	5.83265	25.804	1.77139	21.2179	2.80253	6.6599	12.4449
StbHLH2	0.0719691	0.885403	0.814634	1.34093	0.0939307	12.773	14.5558	0.894782	4.47038	0.261704	6.37991	30.5445
StbHLH3	10.382	13.4483	11.5403	16.3091	8.8669	14.9309	13.3611	16.07	11.1925	13.2557	20.9674	18.261
StbHLH4	0	0	0	0	0	0	0	0	0	0	0	0
StbHLH5	17.8101	15.199	61.1227	22.357	60.6467	38.8909	10.7955	28.1182	17.2355	12.2832	25.0258	12.593
StbHLH6	0	0	0	0	0	0	0.214884	0	0	0	0	0.0639824
StbHLH7	0	0	0	0	0	0	0	0	0.0660309	0	0	0.0792598
StbHLH8	82.7644	6.47391	23.0825	3.60107	0.211961	73.4749	0.194795	10.3269	6.14631	49.0967	12.0489	3.10884
StbHLH9	3.86167	17.7834	11.37	7.2859	13.0407	12.3515	5.4678	9.21652	8.36072	5.10917	15.7549	5.28527
StbHLH10	2.94095	7.53022	11.4558	2.04377	8.21325	5.8054	0.928662	4.5099	1.42404	5.15932	1.39874	5.73133
StbHLH11	0	0.429807	0.209814	2.06441	1.62578	0.420681	0	0.666019	0	0.083484	0	0.167583
StbHLH12	13.1374	34.5042	10.6305	25.8743	10.1374	22.2726	15.1867	18.199	15.0909	16.9815	43.5899	13.9937
StbHLH13	0	0	0.0753866	1.33515	0.53761	0	0	0.410232	0.0752445	0	1.67523	0
StbHLH14	0	0	0	0	0	0	0	0	0	0	0	0
StbHLH15	0	0	0	0	0	0	0	0	0	0	0	0
StbHLH16	0.0515845	0	0	0	0	0	0	0	0	0	0	0
StbHLH17	0.0522356	0	0	0	0	0	0.0914689	0	0	0	0.336769	0
StbHLH18	0	0	0	0	0	0	0	0	0	0	0	0
StbHLH19	6.86028	6.96649	37.0688	8.00735	1.14066	2.98996	0.487835	7.91697	6.38329	23.2278	6.73539	1.27097
StbHLH20	8.48178	13.4838	17.6516	12.6607	6.32287	12.8998	8.2144	4.65687	8.02704	8.76296	11.4559	9.63521
StbHLH21	5.39396	14.5633	69.3595	7.09393	1.65377	34.7612	21.4768	28.8931	34.6423	29.0879	101.222	23.6372
StbHLH22	0	2.62702	1.27222	24.6349	33.0219	0.18366	0.051191	1.45384	0.152379	0.242982	0	0.304845
StbHLH23	12.0197	25.2189	27.3696	76.0048	26.373	27.0321	15.415	69.1568	23.8251	18.7318	25.2395	17.1237
StbHLH24	0	0.420349	0	0.360533	0.116813	0.176325	0.196586	0.797588	0	0	0	0.468272
StbHLH25	20.5956	4.3877	10.9014	26.06	6.28433	11.1288	3.28211	14.7783	15.5933	18.5112	31.2763	15.6361
StbHLH26	44.9333	30.9402	60.3707	59.1023	68.2284	101.916	141.295	38.3673	88.2412	69.5653	63.6503	63.8819
StbHLH27	0	0.434494	0	0.521731	0	0.0850537	0	0.192366	0	0	0	0
StbHLH28	0.232775	0.581045	5.33517	0.996724	0	1.62488	2.85326	0.3675	10.1784	0.322457	4.50218	2.10369
StbHLH29	0	0.1225	0	0.220643	4.14675	0.119899	0.200515	4.54219	0.0994777	0.11897	0	0
StbHLH30	0	0.0771406	0	0	0.299251	0	0	2.56147	0	0.0749174	0	0
StbHLH31	0	0.103489	0	0	0.856456	0	0	0.343636	0	0	0	0
StbHLH32	0.0576087	0.55466	0.752117	0.666024	1.25637	0.361922	0.100878	1.15963	0.400373	0	0.185705	1.02124
StbHLH33	8.76106	16.2835	7.8813	15.391	14.8103	14.9273	5.90028	14.2702	6.33727	9.14878	11.8185	15.9661
StbHLH34	0	0.0988662	0	1.06845	0.0478024	0	0	0.328287	0	0	0.297911	0
StbHLH35	0.389989	3.89392	9.10822	0.500971	0	4.62793	0.682904	0.153927	7.22767	0.270121	15.5049	5.01564
StbHLH36	0	1.62625	0	0	0.160917	0	0	0	0	0	0	0.634077
StbHLH37	0	4.17462	2.19771	1.91666	1.37371	0.841232	0.200978	0.407704	0.598245	0.596222	0	0.718101
StbHLH38	0.09562	7.05821	5.74254	5.28174	7.80308	1.20145	0.502316	3.39666	1.8275	0.794759	0	1.29624
StbHLH39	0	1.7708	4.42888	2.75637	0	0.192578	0	0.798518	0.159778	0.12739	0.395254	0
StbHLH40	3.77406	9.77484	17.0294	0.0637904	0.783717	31.0937	5.26096	1.5288	23.7271	6.13959	122.299	24.8041
StbHLH41	2.46435	7.31597	10.1149	4.9321	0.298007	93.0582	118.114	0.410156	122.054	1.56058	183.655	130.59
StbHLH42	4.01211	0.395325	1.70007	0	0	1.32662	0	0.250035	0.183445	2.13905	0.850874	0.275247
StbHLH43	0.97287	7.60216	16.788	14.236	0.177575	2.92312	0.333309	1.20204	3.74812	0.835593	1.09569	7.14561
StbHLH44	5.33933	14.1394	41.1393	0.449756	2.60698	1.92465	0.689725	7.0477	0.836442	20.1886	7.61827	1.55167
StbHLH45	0.501602	1.43095	6.18491	22.5521	0	1.83825	1.39072	2.8707	2.25142	3.82171	1.34745	3.22554
StbHLH46	0	0.932608	1.68615	0.248857	0.300615	0	0	0	0	0	0	0
StbHLH47	0	0.795725	3.14451	49.003	0.168722	0	0	2.26476	0	2.31838	0	0
StbHLH48	0	0	0	0	0	0	0	0	0	0	0	0
StbHLH49	0	0.339503	1.61785	1.86363	4.51335	3.84512	0.754187	1.23469	9.37373	0.235514	1.02302	12.2445
StbHLH50	0	0	1.47089	0	0	0	0.113817	0	0	0	0	0
StbHLH51	0.167514	2.7478	19.3914	68.9309	42.9048	0.467732	0.537774	0	0.0485084	0.17404	0	2.67844
StbHLH52	0.64337	3.32663	4.75977	10.4226	2.35914	4.37876	3.2859	2.0738	5.68233	1.70822	3.11092	8.7589
StbHLH53	0	0.431125	1.11075	0.690247	0.104225	0.140657	0.117615	0.079531	0.350101	0.0697833	0	0.630362
StbHLH54	1.54968	16.0257	25.0877	15.9918	2.76511	2.65029	12.1208	6.60582	7.67368	2.30774	2.99729	2.5317
StbHLH55	6.89014	6.57411	12.1021	11.6417	7.32794	20.9285	37.7717	13.083	27.1783	11.3505	57.0277	19.2245
StbHLH56	2.55337	4.5526	4.7769	7.38948	3.60455	4.30234	0.899373	5.87305	2.85567	3.68958	1.79756	4.00921
StbHLH57	0.529894	1.90308	5.20505	6.56379	0.118376	0.911518	0.198833	2.68902	0.460337	1.69093	0.244021	0.355219
StbHLH58	0	0	0	0	0	0	0	0.40928	0	0	0	0
StbHLH59	0	0.423863	1.26446	0.848275	0.0683135	0	0	0	0.114734	1.37216	0	0
StbHLH60	5.68029	4.09192	26.896	5.07115	1.93455	57.2256	76.2678	1.09726	73.4148	21.5501	209.824	30.0551
StbHLH61	0	0	0.440438	1.95011	0	0.317911	0	0	0.0879215	0.105149	0	0.105536
StbHLH62	3.24264	11.2327	9.9184	3.96706	8.57756	9.8948	10.3288	10.0925	7.99491	2.63099	12.0457	6.53729
StbHLH63	1.58735	1.19498	4.19594	0	0	1.66207	0.0514738	0.20884	0.204294	0.305405	0	0.0613059
StbHLH64	16.6441	22.762	28.9682	4.31124	9.49504	10.3986	3.58576	14.9838	5.77803	16.4025	8.89905	3.25964
StbHLH65	0.142697	4.50334	13.4136	19.3387	0.150195	1.41944	0	2.87241	0.557847	0.0741281	0.459993	0.372005
StbHLH66	0.321531	3.09572	8.11571	1.10142	0.903756	0.785553	0.0938379	5.9646	0.465541	6.79248	0	0.223524
StbHLH67	0.422884	1.80958	3.15486	0.853642	3.05649	1.45488	0.15868	1.00146	0.944675	0.376592	0.584225	0.566968
StbHLH68	0.532383	5.93945	3.94529	5.178	2.42823	18.9371	36.664	2.50353	9.60677	0.58473	10.1009	19.7954
StbHLH69	3.69918	5.6362	2.78062	0	0.0579815	0.0586864	0	1.59278	0.146073	12.1122	0	0.116892
StbHLH70	14.4106	91.2495	70.2488	64.8978	46.6103	56.7865	21.17	27.2451	24.5004	22.9612	38.8293	49.3087
StbHLH71	1.15855	1.2394	0.711793	0	0	0.35679	0	0	0	0.354024	0	0
StbHLH72	0.312975	0.585928	2.11171	5.22652	0.693661	0.414754	0.0342528	2.50147	1.1566	0.731625	0	0.979092
StbHLH73	0.196409	0.630346	1.75223	0.946132	2.39037	1.28534	0.902811	1.22096	0.853135	0.357105	0.158284	1.17766
StbHLH74	5.19868	9.63707	13.0218	13.5091	28.4	16.3302	12.2652	15.3657	14.2383	8.20488	11.6412	15.6011
StbHLH75	4.48048	2.23318	2.08279	46.9598	4.85185	3.78509	12.1697	15.0115	5.48467	2.06302	1.80539	1.06185
StbHLH76	2.14473	1.50018	3.01546	5.19224	28.0068	2.93666	0.577784	17.093	2.2215	4.19944	10.1046	2.15046
StbHLH77	0.0648285	0	0.0564251	0	0.301792	0.0678801	0	3.37754	0	0.067354	0	0
StbHLH78	43.5747	14.1606	20.7879	10.0333	18.8634	27.1603	5.07486	8.95629	6.2139	55.6506	16.5643	2.10047
StbHLH79	6.038	13.664	8.74202	15.96	6.74702	7.7204	1.47413	11.4804	4.84192	8.68599	3.9302	2.90599
StbHLH80	0.0506377	0.433372	0.264442	0.260192	0.263141	2.7571	2.48278	0.539632	1.49568	0.0526103	0.489701	5.386
StbHLH81	3.96149	5.07269	6.32129	9.02112	2.76025	7.85599	0.998493	2.70072	5.16222	7.29621	3.67624	3.06693
StbHLH82	0	0.266955	0.325791	5.6097	1.10764	0	0.218483	0.443215	0.433569	0.259262	0	0.390324
StbHLH83	0	0	0	0	0.064322	0	0	0	0	0	0	0
StbHLH84	2.13907	0.664902	1.20116	0.0443194	0.164347	0.578003	0.785388	0.531079	0.479557	8.28028	0.667299	0.143909
StbHLH85	175.76	84.1808	105.972	150.893	79.1097	192.19	185.153	147.276	146.758	199.158	154.623	158.818
StbHLH86	21.7814	5.72596	22.6461	11.1729	86.2771	20.5494	16.0765	78.4733	16.113	38.3859	9.22604	16.6667
StbHLH87	0	0	0	0	26.6176	0	0	3.16886	0	0	0	0
StbHLH88	1.80942	6.02217	1.44364	1.03304	0.529026	1.10518	1.05615	2.97571	0.873283	1.25328	1.62022	0.995829
StbHLH89	0	0	0.0855309	0	0	0	0	0	0.0426848	0	0	0
StbHLH90	0	0	0	0	0	0	0	0	0.0440805	0	0	0
StbHLH91	11.5294	3.6725	61.7318	0.582434	0.170633	1.01732	0	0.69026	1.8569	3.70125	0.417594	1.01315
StbHLH92	9.6032	17.4377	23.3705	29.9474	24.4437	28.9419	107.811	60.1465	24.2046	17.8541	34.4187	14.3293
StbHLH93	2.43894	2.82401	5.39438	1.91666	0.836654	3.36493	0.527567	1.22311	3.58948	1.6098	0.832454	4.48813
StbHLH94	0	0	0	0	3.18758	0.309256	0.0517188	0.699444	0.0513166	0.0613717	0	0.0615976
StbHLH95	1.39365	6.27208	5.35391	35.8666	8.70584	23.197	4.20757	7.68193	8.97594	4.54353	16.8856	21.5484
StbHLH96	29.635	23.4489	23.5395	15.3646	9.80867	42.2958	4.30107	26.4916	10.7155	27.4054	24.528	39.8396
StbHLH97	0.189658	0.811572	2.68244	1.21815	0.82701	6.60295	0.664213	0.729853	3.0481	2.51233	1.52843	8.00973
StbHLH98	10.0882	17.9192	20.7088	53.7925	11.0957	50.4903	69.2726	48.6828	41.5601	39.0904	43.1555	63.8467
StbHLH99	83.6014	78.4464	48.4639	116.663	52.5331	145.453	59.7288	110.406	57.2965	102.457	111.228	131.948
StbHLH100	0.544944	10.2017	17.7579	19.0978	7.18081	32.1973	29.1808	10.3836	17.13	2.96636	21.7085	26.9493
StbHLH101	2.23156	0.987846	10.1803	0	0.0407281	2.17546	0	0.273347	0.735344	0.39974	0.496108	0.160485
StbHLH102	2.69181	4.72087	15.632	12.8677	9.64284	5.91426	0.618174	3.50083	3.37352	2.93439	5.12097	1.33487
StbHLH103	5.45034	17.8808	9.96206	21.0819	27.2033	10.9065	5.88547	29.9019	5.31361	9.1861	4.88042	7.19911
StbHLH104	7.94764	16.4618	20.8259	18.5723	24.0572	33.7296	15.9897	14.6166	23.5043	17.4808	28.3452	17.4569
StbHLH105	4.63939	1.65486	2.37794	0.331092	0.324923	0.809629	0.315932	1.2818	0.716515	14.9424	1.82788	0.26877
StbHLH106	0.335071	6.05986	9.00963	0.0917297	0.53479	0.0300904	0.321255	2.22467	0.671488	0.243833	1.03853	0.303416
StbHLH107	0.135956	7.35317	7.2093	0.206682	0.718178	0.0303244	0.248401	2.51613	0.572519	0.240715	1.70712	0.188751
StbHLH108	2.53115	5.69187	8.58738	8.36087	7.53538	27.5306	4.34179	5.87184	12.0715	12.4511	27.4752	40.9381
StbHLH109	0	0	0.371533	0	0	0	0	0	0	0	0	0
StbHLH110	0	0	0	0	0	0	0	0	0	0	0	0
StbHLH111	0	0	1.71112	0	0	0	0	0.25865	0	0	0	0.455569
StbHLH112	24.28	11.353	30.9642	22.6692	6.26295	32.6204	12.952	7.47296	34.3981	34.7064	14.2541	16.4739
StbHLH113	1.26404	2.89768	3.49702	2.37764	0.66577	2.07985	2.37154	0.962181	0.862803	0.938057	1.7463	3.20114
StbHLH114	0.536988	0.246198	1.40214	2.75921	0.0396794	0.642589	0	0.817507	0.333214	0.876711	0.247288	0.639956
StbHLH115	0	0	0.253252	0.560657	1.07277	0	0	0.172265	0.126387	0.90691	0	0
StbHLH116	0	0	0	0	0	0.453455	1.61147	0	1.03461	0	0.349006	5.53206
StbHLH117	4.6555	67.3183	19.416	10.3161	4.96777	52.8492	21.0937	9.69281	30.1307	6.167	69.0335	33.7804
StbHLH118	0.155426	0.498818	0.338198	3.49399	1.68968	11.4326	226.611	0.782159	50.0602	0.322962	17.5359	13.3307
StbHLH119	0.0392455	0	0.375741	2.06728	0.225438	0.986675	0.0171806	0.511169	0.204564	0.407744	0.12651	0.0818489
StbHLH120	0	1.84703	4.65133	0.105613	0.340209	0.602604	0.0719838	0.973509	0.285696	0.341676	0.265029	0.0857336
StbHLH121	0	0.38824	0	5.01154	0.236828	0.94999	0.397182	9.77612	0.472913	0	0.877405	10.8801
StbHLH122	0	2.21735	0	2.49614	0	0	0	0	0	0	0	0
StbHLH123	0.36285	0.722047	2.21095	12.9179	1.45034	0.217103	0.680766	1.6572	2.74692	0.486379	0.835479	0.434357
StbHLH124	37.479	28.4055	41.2617	8.22533	4.53238	43.1798	11.9325	15.9984	20.4644	19.7136	22.9133	29.8324
