# Supplementary material for: Genome-Wide Identification and Characterization of the Potato bHLH Transcription Factor Family
Source: Genes (Basel). 2018 Jan 22;9(1):54. doi: 10.3390/genes9010054 (PMC5793205; doi:10.3390/genes9010054)
Supplement: Supplementary file 1 [file genes-09-00054-s001.zip › Supplementary file/Table S7.xlsx]

## Sheet: Sheet1
Table S6 FPKM values of StbHLH genes under salt, drought and heat stress
Gene	Control (Salt; Mannitol)	Salt	Mannitol	Control (35。C Treatment)	Heat
StbHLH1	2.35927	3.88928	3.34758	3.40572	2.92472
StbHLH2	0.640629	0.891836	0.821338	1.53438	1.12747
StbHLH3	12.8909	12.6587	12.5311	19.0486	12.4892
StbHLH4	0	0	0	0	0
StbHLH5	19.3243	42.2855	44.3907	34.4116	53.4444
StbHLH6	0	0	0	0	0
StbHLH7	0	0	0	0	0
StbHLH8	9.40426	10.2929	21.9357	15.1788	15.4193
StbHLH9	4.00877	8.84792	16.9373	5.39071	17.2173
StbHLH10	12.1063	10.6544	14.6333	1.07683	4.57783
StbHLH11	0.252215	0.580848	0.239106	0	0
StbHLH12	6.76523	6.83623	8.32244	6.3562	28.4828
StbHLH13	0.271864	0.536657	0	1.40694	0
StbHLH14	0	0.096151	0	0	0.182287
StbHLH15	0	0	0	0	0
StbHLH16	0	0	0	0	0
StbHLH17	0	0	0	0	0.102265
StbHLH18	0	0	0	0	0
StbHLH19	17.6709	30.4231	27.3222	2.4041	25.1913
StbHLH20	7.63479	10.4714	16.591	21.8403	17.9504
StbHLH21	20.0882	39.3225	77.4507	55.1527	43.8747
StbHLH22	0.856421	2.53585	2.66771	1.89948	2.23209
StbHLH23	24.3102	31.4676	19.9822	39.874	22.9102
StbHLH24	0.704757	1.68101	0.835161	6.95254	0.329683
StbHLH25	9.04389	12.7974	7.61149	39.6697	6.13021
StbHLH26	31.9815	46.793	85.748	55.6411	35.9309
StbHLH27	0	0.587182	0	1.48442	0.159029
StbHLH28	2.43545	3.68579	2.30887	0.157548	2.35454
StbHLH29	0.0599034	1.00511	0.28395	1.04628	0.0560453
StbHLH30	0	0	0	0	0
StbHLH31	0	0	0	0	0
StbHLH32	1.3863	1.96318	0.571414	1.16973	0.620312
StbHLH33	7.88716	7.90461	13.6822	11.91	21.2943
StbHLH34	0.290078	1.14522	0.275002	3.37771	0.814186
StbHLH35	1.56413	6.51075	5.41557	2.77153	5.66268
StbHLH36	0	0	0	0	0
StbHLH37	0.240167	1.18522	2.16301	2.0974	1.79759
StbHLH38	3.4015	4.44343	3.31956	2.32985	2.80802
StbHLH39	3.72032	3.86187	9.24309	0.248965	1.20025
StbHLH40	7.42974	12.1022	15.6142	7.26017	10.3054
StbHLH41	4.85792	7.56768	11.1725	2.14477	5.22823
StbHLH42	3.314	1.63545	2.77523	0	0.930169
StbHLH43	10.0018	15.4628	19.3835	0.69016	5.46559
StbHLH44	10.4401	11.2082	10.5052	4.79864	19.7067
StbHLH45	2.97392	8.46042	7.46302	16.2959	2.70055
StbHLH46	1.01345	3.30089	0.960778	16.521	0.379271
StbHLH47	3.33528	3.40163	5.58608	1.94182	1.66425
StbHLH48	0	0.304035	0	0	0
StbHLH49	2.65631	2.76222	2.24844	0.552329	0.310654
StbHLH50	1.08809	0.939695	1.03154	0	0
StbHLH51	2.39528	12.3396	13.5694	34.6937	5.62986
StbHLH52	2.91693	6.64383	6.38153	4.86252	2.65909
StbHLH53	0.843293	1.38721	0.466355	2.31847	1.11772
StbHLH54	10.7011	19.9503	12.5531	17.2014	60.577
StbHLH55	9.22223	12.3073	14.1611	11.4695	13.7323
StbHLH56	5.43518	5.30384	8.06379	6.01886	5.74589
StbHLH57	4.71249	6.21464	3.94198	5.14914	2.37122
StbHLH58	0.180822	0	0	0	0
StbHLH59	1.51999	5.04622	0.785998	0.268167	2.97348
StbHLH60	24.3989	21.0101	30.365	0.642108	41.2105
StbHLH61	1.16478	1.14963	0.7027	0	0.198138
StbHLH62	3.84502	6.98411	8.57691	5.95705	8.25281
StbHLH63	2.02986	3.03555	3.61547	0	1.20853
StbHLH64	30.8008	23.17	27.8216	9.6867	31.6539
StbHLH65	6.94242	13.1149	7.85547	25.3526	4.74925
StbHLH66	4.03688	5.8659	5.31539	2.1762	7.55377
StbHLH67	1.26414	2.86971	1.85758	2.33064	0.827906
StbHLH68	1.20952	2.8274	3.19857	15.4119	3.70754
StbHLH69	3.87033	4.86181	6.1153	0	10.2048
StbHLH70	26.502	44.8676	58.1674	65.0088	92.9806
StbHLH71	0.0713031	0.140752	1.41954	0	2.66843
StbHLH72	0.491183	1.05039	0.933073	0.079436	0.920836
StbHLH73	0.924732	1.67329	2.19168	0.997009	0.913239
StbHLH74	9.54976	15.2448	15.7845	15.31	10.1389
StbHLH75	4.31489	4.36393	7.52474	9.2009	4.03698
StbHLH76	3.36593	5.79249	2.61825	23.784	1.45345
StbHLH77	0.135656	0.0669459	0.128606	0	0
StbHLH78	14.1503	18.3812	29.154	1.50245	31.4275
StbHLH79	8.38265	17.6264	10.3656	105.743	17.9588
StbHLH80	0	0.156875	0	0	0.446114
StbHLH81	4.52157	12.6445	12.3239	15.8437	4.87666
StbHLH82	0.130543	0.386537	0.371276	0.253344	0
StbHLH83	0	0	0	0	0
StbHLH84	0.360974	0.926328	1.06086	0.630485	0.337725
StbHLH85	136.271	106.116	97.4121	89.2192	100.933
StbHLH86	11.8613	17.4646	23.3376	6.11325	5.63963
StbHLH87	0	0	0	0	0
StbHLH88	1.52503	1.08997	0.947229	1.02055	2.16482
StbHLH89	0	0.101479	0	0	0
StbHLH90	0	0	0	0	0
StbHLH91	39.6448	61.0684	69.9006	0.657592	4.94553
StbHLH92	15.7323	21.9215	28.952	17.0617	14.7809
StbHLH93	4.68327	6.57798	6.28981	3.37915	1.40437
StbHLH94	0	0	0	0	0
StbHLH95	7.49175	11.4637	11.8691	23.5163	8.84387
StbHLH96	24.6094	18.4445	28.5473	31.1708	35.2814
StbHLH97	5.01042	4.45563	7.00745	2.98449	0.742609
StbHLH98	29.4079	28.4358	19.1947	38.2625	20.682
StbHLH99	76.0053	41.8876	80.4676	92.2025	124.069
StbHLH100	9.36258	15.2572	31.391	19.4134	20.2822
StbHLH101	3.13992	6.59548	2.06081	0	1.73248
StbHLH102	7.01786	19.7315	18.9087	9.13951	3.67166
StbHLH103	16.0938	13.0703	16.4587	20.781	16.9542
StbHLH104	12.1192	25.9313	25.4945	14.5924	22.3462
StbHLH105	0.647206	1.70344	1.58505	1.6747	1.61472
StbHLH106	12.9789	13.8623	8.30781	0.26258	3.45347
StbHLH107	10.3631	12.601	7.79468	0.470439	3.19407
StbHLH108	7.51239	13.2291	15.5248	7.02739	2.326
StbHLH109	0.111654	1.32242	0.635105	0	0
StbHLH110	0	0	0	0	0
StbHLH111	0	2.48131	3.90002	6.65305	0
StbHLH112	21.8704	29.6392	39.1948	10.2844	15.5038
StbHLH113	3.07014	5.12816	5.50771	9.2581	3.80041
StbHLH114	1.28419	1.50514	0.684815	2.02492	0.375463
StbHLH115	1.82658	1.05165	1.15443	0.590805	0.142412
StbHLH116	0	0	0	0.219834	0
StbHLH117	5.11444	13.9019	15.9697	25.2077	25.5582
StbHLH118	2.76449	0.92289	1.04062	4.10266	1.55947
StbHLH119	0.164245	0.24519	0.155709	0.179296	0.268917
StbHLH120	1.80642	4.92429	1.95719	0.834692	2.25344
StbHLH121	0.759408	1.40537	0.269978	11.0533	0.710498
StbHLH122	0	0	0	0.78911	1.39489
StbHLH123	1.51906	4.33583	2.15945	7.89421	1.31927
StbHLH124	19.0533	37.2471	56.0539	13.24	25.9917
